# Supplementary material for: Protective Effect and Mechanism of Aspirin Eugenol Ester on Lipopolysaccharide-Induced Intestinal Barrier Injury
Source: Int J Mol Sci. 2023 Dec 13;24(24):17434. doi: 10.3390/ijms242417434 (PMC10743450; doi:10.3390/ijms242417434)
Supplement: Supplementary file 1 [file ijms-24-17434-s001.zip]

Archive with 1 entries (1 files):
- ijms-2719744-supplementary.pdf
